# Supplementary material for: Dual-comb spectroscopy of ammonia formation in non-thermal plasmas
Source: Commun Chem. 2024 May 13;7:110. doi: 10.1038/s42004-024-01190-7 (PMC11091211; doi:10.1038/s42004-024-01190-7)
Supplement: Supplementary file 2 — Supplmentary Data 1 [file 42004_2024_1190_MOESM2_ESM.xlsx]

## Sheet: PhiH2_00.04
Parameter	Initial	DrawDist	Fit	StDev	Units
NH3 mole fraction	0.00034	2e-05	0.000165	5e-06	mol/mol
nu shift	0.013	0.007	0.0179	0.0007	x1E-3, cm-1
Trot(n0)	367	18	370	30	K
Trot(n2)	430	0	440	30	K
Trot(n4)	550	0	560	30	K
Tvib(n2)	410	0	407	17	K
Tvib(n4)	457	0	451	14	K
fth	0.3	0.3	0.2	0.3	NaN
Ttrans	374	8	371	9	K
Tth	320	20	310	20	K

## Sheet: PhiH2_00.08
Parameter	Initial	DrawDist	Fit	StDev	Units
NH3 mole fraction	0.000488	1.9e-05	0.00034	2e-05	mol/mol
nu shift	0.0385	0.0008	0.013	0.007	x1E-3, cm-1
Trot(n0)	336	19	367	18	K
Trot(n2)	430	0	430	30	K
Trot(n4)	550	0	580	30	K
Tvib(n2)	410	0	430	30	K
Tvib(n4)	457	0	463	11	K
fth	0.13	0.08	0.3	0.3	NaN
Ttrans	376	4	374	8	K
Tth	306	7	320	20	K

## Sheet: PhiH2_00.12
Parameter	Initial	DrawDist	Fit	StDev	Units
NH3 mole fraction	0.00062	3e-05	0.000488	1.9e-05	mol/mol
nu shift	0.04	0.0002	0.0385	0.0008	x1E-3, cm-1
Trot(n0)	335	16	336	19	K
Trot(n2)	430	0	430	30	K
Trot(n4)	550	0	570	30	K
Tvib(n2)	410	0	420	30	K
Tvib(n4)	457	0	464	16	K
fth	0.3	0.3	0.13	0.08	NaN
Ttrans	371	6	376	4	K
Tth	310	20	306	7	K

## Sheet: PhiH2_00.16
Parameter	Initial	DrawDist	Fit	StDev	Units
NH3 mole fraction	0.00078	0.0004	0.00062	3e-05	mol/mol
nu shift	0	0.003	0.04355	0.00013	x1E-3, cm-1
Trot(n0)	350	20	335	16	K
Trot(n2)	430	0	430	40	K
Trot(n4)	550	0	550	30	K
Tvib(n2)	410	0	420	20	K
Tvib(n4)	457	0	455	9	K
fth	0.1	0.3	0.2	0.3	NaN
Ttrans	376	8	371	6	K
Tth	300	20	310	20	K

## Sheet: PhiH2_00.20
Parameter	Initial	DrawDist	Fit	StDev	Units
NH3 mole fraction	0.001	0.0004	0.00078	4e-05	mol/mol
nu shift	0.0147	0.001	0	0.003	x1E-3, cm-1
Trot(n0)	400	120	350	20	K
Trot(n2)	430	0	420	20	K
Trot(n4)	550	0	560	30	K
Tvib(n2)	410	0	410	18	K
Tvib(n4)	457	0	461	14	K
fth	0.08	0.08	0.1	0.3	NaN
Ttrans	377	9	376	8	K
Tth	299	7	300	20	K

## Sheet: PhiH2_00.24
Parameter	Initial	DrawDist	Fit	StDev	Units
NH3 mole fraction	0.0016	0.0004	0.001	0.0002	mol/mol
nu shift	0.0154	0.001	0.0147	0.0007	x1E-3, cm-1
Trot(n0)	440	170	400	120	K
Trot(n2)	430	0	440	20	K
Trot(n4)	550	0	550	40	K
Tvib(n2)	410	0	410	20	K
Tvib(n4)	457	0	454	13	K
fth	0.02	0.02	0.05	0.08	NaN
Ttrans	390	40	377	9	K
Tth	297	2	299	7	K

## Sheet: PhiH2_00.48
Parameter	Initial	DrawDist	Fit	StDev	Units
NH3 mole fraction	0.0031	0.0014	0.0016	0.0004	mol/mol
nu shift	0.059	0.1	0.0154	0.001	x1E-3, cm-1
Trot(n0)	410	130	440	170	K
Trot(n2)	500	300	600	300	K
Trot(n4)	550	0	560	30	K
Tvib(n2)	400	40	420	60	K
Tvib(n4)	454	0	458	11	K
fth	0.01	0.04	0.02	0.02	NaN
Ttrans	401	20	390	40	K
Tth	296	4	297	2	K

## Sheet: PhiH2_00.96
Parameter	Initial	DrawDist	Fit	StDev	Units
NH3 mole fraction	0.0057	0.0014	0.0031	0.0006	mol/mol
nu shift	0	0.1	0.059	0.013	x1E-3, cm-1
Trot(n0)	400	130	410	110	K
Trot(n2)	660	120	500	300	K
Trot(n4)	560	0	550	30	K
Tvib(n2)	450	40	400	30	K
Tvib(n4)	460	0	454	12	K
fth	0.04	0.04	0.01	0.02	NaN
Ttrans	410	20	401	17	K
Tth	300	5	296	2	K

## Sheet: PhiH2_01.92
Parameter	Initial	DrawDist	Fit	StDev	Units
NH3 mole fraction	0.0063	0.0014	0.0057	0.0007	mol/mol
nu shift	0.041	0.009	0.044	0.004	x1E-3, cm-1
Trot(n0)	400	130	400	70	K
Trot(n2)	820	120	660	140	K
Trot(n4)	560	0	550	20	K
Tvib(n2)	500	40	450	30	K
Tvib(n4)	460	0	457	18	K
fth	0.03	0.04	0.04	0.06	NaN
Ttrans	430	20	410	11	K
Tth	299	6	300	7	K

## Sheet: PhiH2_10.00
Parameter	Initial	DrawDist	Fit	StDev	Units
NH3 mole fraction	0.021	0.005	0.019	0.003	mol/mol
nu shift	0.045	0.011	0.046	0.007	x1E-3, cm-1
Trot(n0)	470	210	430	80	K
Trot(n2)	590	200	540	130	K
Trot(n4)	830	100	800	80	K
Tvib(n2)	430	40	420	20	K
Tvib(n4)	480	20	478	13	K
fth	0.11	0.11	0.12	0.13	NaN
Ttrans	446	12	439	13	K
Tth	312	17	312	19	K

[truncated: 17 more sheets: PhiH2_20.00, PhiH2(1)_40.00, PhiH2(2)_40.00, PhiH2(1)_60.00, PhiH2(2)_60.00, PhiH2_80.00, PhiH2_90.00, PhiH2_95.00, PhiH2_98.08, PhiH2_99.04, PhiH2_99.52, PhiH2_99.76, PhiH2_99.80, PhiH2_99.84, PhiH2_99.88, PhiH2_99.92, PhiH2_99.96]
