# Supplementary material for: Dual-comb spectroscopy of ammonia formation in non-thermal plasmas
Source: Commun Chem. 2024 May 13;7:110. doi: 10.1038/s42004-024-01190-7 (PMC11091211; doi:10.1038/s42004-024-01190-7)
Supplement: Supplementary file 3 — Supplmentary Data 2 [file 42004_2024_1190_MOESM3_ESM.xlsx]

## Sheet: 14NH3 fundamental (v2 - v0)
HITRAN / cm-1	Fit / cm-1	offset / cm-1	offset / MHz	Unc. Code	< X MHz
1046.37	1046.38	0.000566002	16.9683	5	2.99792
1046.39	1046.39	0.000584113	17.5113	5	2.99792
1046.4	1046.4	0.000169373	5.07767	5	2.99792
1046.41	1046.41	0.000133475	4.00149	5	2.99792
1049.35	1049.35	0.000471332	14.1302	5	2.99792
1051.51	1051.51	0.000643658	19.2964	5	2.99792
1053.13	1053.13	0.000218272	6.54363	5	2.99792
1054.25	1054.25	0.000686645	20.5851	5	2.99792
1054.91	1054.91	0.000308932	9.26155	5	2.99792
1065.56	1065.56	0.00111394	33.3952	5	2.99792
1065.57	1065.57	0.000108416	3.25022	5	2.99792
1065.58	1065.58	0.000215796	6.46941	5	2.99792
1065.59	1065.59	0.000315694	9.46426	5	2.99792
1067.97	1067.97	-0.000245085	-7.34746	5	2.99792
1070.59	1070.59	0.000636964	19.0957	5	2.99792
1072.63	1072.63	-0.000769394	-23.0658	5	2.99792
1074.15	1074.15	-0.000467185	-14.0059	5	2.99792
1075.2	1075.2	-0.000114346	-3.42801	5	2.99792
1075.82	1075.82	-0.000103801	-3.11188	5	2.99792
1076.03	1076.03	0.000504348	15.12	5	2.99792

## Sheet: 14NH3 hotband A (2v2 - v2)
HITRAN / cm-1	Fit / cm-1	offset / cm-1	offset / MHz	Unc. Code	< X MHz
1039.68	1039.68	0.00446919	133.983	4	29.9792
1040.96	1040.96	-0.00132031	-39.582	4	29.9792
1043.14	1043.15	0.00434015	130.114	4	29.9792
1046.34	1046.34	0.000514141	15.4136	4	29.9792
1055.15	1055.15	0.00230923	69.229	4	29.9792
1055.55	1055.55	0.00176091	52.7907	4	29.9792
1056.77	1056.77	0.00238569	71.5211	4	29.9792
1058.85	1058.85	0.000207881	6.2321	4	29.9792
1061.89	1061.89	0.000830256	24.8905	4	29.9792
1066.01	1066.01	0.00129849	38.9278	4	29.9792
1070.9	1070.91	0.00364142	109.167	4	29.9792
1072.05	1072.05	0.0033076	99.1593	4	29.9792
1074.01	1074.01	0.00365526	109.582	4	29.9792
1076.87	1076.87	-0.00292432	-87.669	4	29.9792
1080.75	1080.75	-0.000756901	-22.6913	4	29.9792

## Sheet: 14NH3 hotband E (v2+v4 - v4)
HITRAN / cm-1	Fit / cm-1	offset / cm-1	offset / MHz	Unc. Code	< X MHz
1037.76	1037.76	-0.000226284	-6.78381	3	300
1038.44	1038.44	-0.000404169	-12.1167	3	299.792
1038.6	1038.6	0.000279157	8.36891	3	300
1039.01	1039.01	0.00139892	41.9385	3	299.792
1039.09	1039.09	-0.000127663	-3.82723	3	299.792
1039.96	1039.96	-3.36254e-05	-1.00807	3	299.792
1040.02	1040.02	0.00108259	32.4554	3	299.792
1040.12	1040.12	0.00145352	43.5754	3	299.792
1040.54	1040.54	-0.000555595	-16.6563	3	299.792
1051.66	1051.66	-0.000818134	-24.5271	3	299.792
1054.84	1054.84	0.00106218	31.8434	3	299.792
1057.05	1057.04	-0.00449452	-134.742	3	299.792
1057.54	1057.54	-0.000770073	-23.0862	3	299.792
1058.02	1058.01	-0.00221651	-66.4494	3	299.792
1058.18	1058.18	0.000638544	19.1431	3	299.792
1058.42	1058.42	0.000562957	16.877	3	299.792
1058.59	1058.59	-3.83861e-06	-0.115079	3	299.792
1058.94	1058.94	0.0011923	35.7443	3	299.792
1058.97	1058.97	0.00155776	46.7003	3	299.792
1059.14	1059.14	-0.000133257	-3.99494	3	299.792
1059.51	1059.51	-0.000421919	-12.6488	3	299.792
1059.63	1059.63	0.00117671	35.2769	3	299.792
1059.71	1059.71	0.00155798	46.7069	3	299.792
1059.78	1059.77	-0.000884568	-26.5187	3	299.792
1059.85	1059.85	0.000314692	9.43422	3	299.792
1060.23	1060.23	-0.000368936	-11.0604	3	299.792
1060.49	1060.49	0.00138508	41.5236	3	299.792
1065.96	1065.96	-4.40981e-06	-0.132203	3	299.792
1066.56	1066.57	0.00281886	84.5073	3	299.792
1072.79	1072.78	-0.00110548	-33.1414	3	299.792
1076.24	1076.24	0.000498624	14.9484	3	299.792
1076.6	1076.6	-0.00153411	-45.9915	3	299.792
1076.61	1076.59	-0.0210711	-631.694	3	299.792
1077.04	1077.05	0.00133859	40.13	3	299.792
1077.18	1077.18	0.00439668	131.809	3	299.792
1077.41	1077.41	-0.0015797	-47.3583	3	300
1077.5	1077.5	0.000851453	25.5259	3	300
1077.86	1077.86	-0.000420321	-12.6009	3	299.792
1078.34	1078.34	-0.00105554	-31.6443	3	299.792
1078.55	1078.55	-0.000971682	-29.1303	3	299.792
1079.03	1079.03	6.18043e-05	1.85285	3	300
1079.15	1079.15	0.00153761	46.0964	3	299.792
1079.31	1079.31	-0.00121757	-36.5019	3	299.792
1079.33	1079.33	-0.00045716	-13.7053	3	299.792
1079.43	1079.43	-0.000675671	-20.2561	3	299.792
1080.06	1080.06	-0.00263201	-78.9058	3	299.792
1080.13	1080.13	-0.00100738	-30.2006	3	299.792
1080.33	1080.33	0.00051716	15.5041	3	299.792
1080.56	1080.55	-0.000281167	-8.42917	3	299.792
1080.56	1080.56	-0.000281167	-8.42917	3	299.792
1082.89	1082.89	-0.00281522	-84.3982	3	299.792

## Sheet: 15NH3 fundamental (v2 - v0)
HITRAN / cm-1	Fit / cm-1	offset / cm-1	offset / MHz	Unc. Code	< X MHz
1041.01	1041.01	0.000157271	4.71769	4	30
1041.05	1041.05	0.00050745	15.2221	4	30
1041.08	1041.08	0.00073637	22.0891	4	30
1041.09	1041.09	0.000563295	16.8973	4	30
1045.2	1045.2	0.000117082	3.51214	4	30
1047.38	1047.38	0.0005575	16.7235	4	30
1049	1049	0.00042399	12.7185	4	30
1050.13	1050.13	0.000446625	13.3975	4	30
1050.79	1050.79	0.000608724	18.26	4	30
1060.16	1060.16	-0.000250281	-7.50775	4	30
1060.2	1060.2	0.000438739	13.161	4	30
1060.25	1060.25	3.59848e-05	1.07945	4	30
1060.28	1060.28	-0.00044705	-13.4103	4	30
1063.81	1063.81	0.000134728	4.04146	4	30
1066.43	1066.43	0.000313236	9.39621	4	30
1068.48	1068.48	-0.000956398	-28.6893	4	30
1070	1070	-0.000341285	-10.2376	4	30
1071.06	1071.06	-7.35403e-05	-2.20601	4	30
1071.68	1071.68	-0.00069391	-20.8154	4	30
1071.89	1071.89	-0.000719211	-21.5744	4	30
1079.16	1079.16	0.000727236	21.8151	4	30
1079.2	1079.2	8.71901e-05	2.61546	4	30
1079.24	1079.24	7.73072e-05	2.319	4	30
1079.29	1079.29	0.000334339	10.0293	4	30
1079.32	1079.32	-0.00088727	-26.6157	4	30
